# Supplementary material for: Effects of 5′,8′-Cyclo-2′-Deoxypurines on the Base Excision Repair of Clustered DNA Lesions in Nuclear Extracts of the XPC Cell Line
Source: Cells. 2021 Nov 20;10(11):3254. doi: 10.3390/cells10113254 (PMC8618216; doi:10.3390/cells10113254)
Supplement: Supplementary file 1 [file cells-10-03254-s001.zip]

Archive with 1 entries (1 files):
- cells-1406731-supplementary.pdf
